# Supplementary material for: Cis-perturbation of cancer drivers by the HTLV-1/BLV proviruses is an early determinant of leukemogenesis
Source: Nat Commun. 2017 May 23;8:15264. doi: 10.1038/ncomms15264 (PMC5457497; doi:10.1038/ncomms15264)
Supplement: Supplementary Data 1 — Patients' and samples' characteristics [file ncomms15264-s2.xlsx]

## Sheet: Human, ovine, bovine samples
Supplementary Data 1
Sample Name	Sample type	Sample collection	Subtype	PVL
HTLV-1 sample list
ATL1-1	PBMC	Diagnosis	Acute	35.6
ATL1-2	PBMC	Complete remission	Acute	21.3
		(AZT-IFN)
ATL 1-SK	Lymphoma (skin)	Relapse	Acute	NA
ATL2_ATL7_G	PBMC	Diagnosis	Acute	430
ATL 4_2	PBMC	Relapse	Acute	216
ATL 5	PBMC	Diagnosis	Acute	138
ATL 6-2	PBMC	Refractory disease,	Chronic	130
		non-responder
ATL7_ATL25_G	PBMC	Diagnosis	Acute	113
ATL7-LN	Lymphoma	Diagnosis	Acute	NA
	(lymph node)
ATL8_ATL9_G	PBMC	Diagnosis	Chronic	107
ATL10_ATL8_G	PBMC	Diagnosis	Acute	236
ATL 11-1	PBMC	Diagnosis	Chronic	45
ATL 11-2	PBMC	Complete remission	Chronic	33
		(post As2O3)
ATL_13-1	Lymphoma	Diagnosis	Lymphoma	248
	(lymph node)
ATL_13_LN2	Lymphoma	Relapse	Lymphoma	NA
	(lymph node)
ATL14_ATL27_G	PBMC	Diagnosis	Acute	358
ATL15_ATL13_G	PBMC	Diagnosis	Acute	129.2
ATL17_ATL14_G	PBMC	Diagnosis	Lymphoma	75.7
ATL20_ATL12_G	PBMC	Complete remission	Smoldering	2.5
ATL25_ATL10_G	PBMC	Diagnosis	Acute	86.7
ATL26_ATL20_G	PBMC	Diagnosis	Acute	225
ATL28_ATL16_G	PBMC	Diagnosis	Acute	32.7
ATL 30	PBMC	Diagnosis	Acute	290
ATL 36	PBMC	Diagnosis	Acute	232
ATL 37_2	PBMC	Relapse	Acute	180
ATL 42	PBMC	Diagnosis	Lymphoma	9.4
ATL 42-LN	Lymphoma	Diagnosis	Lymphoma	NA
	(lymph node)
ATL 44	PBMC	Diagnosis	Lymphoma	7.2
ATL 44-LN	Lymphoma	Diagnosis	Lymphoma	NA
	(lymph node)
ATL 56	PBMC	Diagnosis	Chronic	135
ATL57_ATL11_G	PBMC	Diagnosis	Acute	91.6
ATL58_ATL23_G	PBMC	Diagnosis	Acute	132
ATL59_ATL21_G	PBMC	Diagnosis	Acute	221
ATL61_ATL26_G	PBMC	Diagnosis	Acute	131
ATL_61-2	PBMC	Refractory disease	Acute	149
		(post 5aza-Vidaza)
ATL 62-2	PBMC	Refractory disease	Acute	131
		(1 month post diagnosis)
ATL 62-3	PBMC	Good partial response	Acute	39.5
		(post 5aza-Vidaza)
ATL 66	PBMC	Diagnosis	Acute	607
ATL 97	PBMC	Relapse	Acute	10
ATL1_ly	PBMC	Diagnosis	Chronic	NA
ATL3_ly	PBMC	Diagnosis	Acute	NA
ATL5_ly	PBMC	Diagnosis	Acute	NA
ATL1059_ly	PBMC	Diagnosis	Acute	NA
ATL1067_ly	PBMC	Diagnosis	Acute	NA
H1	PBMC	Diagnosis	AC	0.05
H4	PBMC	Diagnosis	AC	3.6
H5	PBMC	Diagnosis	AC	0.01
H1-LN	Lymph node	Diagnosis	AC	NA
Clone 20	CD4+ T-cells		Control	-
BLV ovine sample list
M2241L	PBMC	Acute stage	LEU	79.7
M2531L	PBMC	Acute stage	LEU	107
M2532L	PBMC	Acute stage	LEU	95.2
20PS	PS Lymph node	Acute stage	TUM	93.1
21PS	PS Lymph node	Acute stage	TUM	NA
M2531T	SC mass	Acute stage	TUM	84.1
M2532PS	PS Lymph node	Acute stage	TUM	108
28PS	PS Lymph node	Acute stage	TUM	9.59
M107	AX Lymph node	Acute stage	TUM	84.8
M108	RM Lymph node	Acute stage	TUM	77.9
M126	PBMC	Acute stage	LEU	80.1
M138	PBMC	Acute stage	LEU	81.1
M155	PBMC	Acute stage	LEU	102
M160	PBMC	Acute stage	LEU	90.1
M161	RM Lymph node	Acute stage	TUM	NA
M206	AX Lymph node	Acute stage	TUM	NA
M210	PS Lymph node	Acute stage	TUM	95.6
M2233perit	PE Lymph node	Acute stage	TUM	84.2
M224	AB Lymph node	Acute stage	TUM	71.2
M2241T	PS Lymph node	Acute stage	TUM	109
M2311RM	RM Lymph node	Acute stage	TUM	NA
M251	PBMC	Acute stage	LEU	41.4
M267	SC mass	Acute stage	TUM	102
M344t0	PBMC	Acute stage	LEU	94
M360	SC mass SC mass	Acute stage	TUM	74.8
M395	PBMC	Acute stage	LEU	105
M51	PBMC	Acute stage	LEU	95.5
M5578	AB Lymph node	Acute stage	TUM	60.9
M215	AB Lymph node	Acute stage	TUM	87.9
M235	AB Lymph node	Acute stage	TUM	92.5
L267	TUM_CELL_LINE	Cell line – acute - lymphoma	TUM	157
YR2	TUM_CELL_LINE	Cell line – acute - leukemia	LEU	100
M5501	PBMC	-	CTRL	-
M5504	PBMC	-	CTRL	-
M5507	PBMC	-	CTRL	-
Pool5	PBMC	-	CTRL	-
BLV Bovine sample list
B1351	TUM	Acute stage	TUM	99.5
B156	TUM	Acute stage	TUM	64
B167	PBMC	Acute stage	TUM	NA
B169	PBMC	Acute stage	LEU	NA
B173	PBMC	Acute stage	LEU	389
B3155	TUM	Acute stage	TUM	NA
B3171	TUM	Acute stage	TUM	78.9
B3191	TUM	Acute stage	TUM	284
B3198	TUM	Acute stage	TUM	75.9
B3261	TUM	Acute stage	TUM	NA
B70	PBMC	Acute stage	LEU	91.2
B76SUS	TUM	Acute stage	TUM	68.2
LB120	PBMC	Acute stage	LEU	106
T1345	TUM	Acute stage	TUM	NA
T15	TUM	Acute stage	TUM	243
B78t0	PBMC	-	CTRL	-
Patients and samples characteristics Sample type, subtype, collection time and proviral load (PVL) are reported for human, ovine and bovine samples respectively. Human samples were isolated from HTLV-1 infected patients and consisted of PBMCs from 24 acute ATLs, 4 chronic ATLs, 3 lymphoma-affected patients, 7 acute ATL patients that underwent therapy (AZT-IFN: Azidothymidine and interferon alpha;…
