# Supplementary material for: Cis-perturbation of cancer drivers by the HTLV-1/BLV proviruses is an early determinant of leukemogenesis
Source: Nat Commun. 2017 May 23;8:15264. doi: 10.1038/ncomms15264 (PMC5457497; doi:10.1038/ncomms15264)
Supplement: Supplementary Data 3 — Cancer driver enrichment analysis [file ncomms15264-s4.xlsx]

## Sheet: Sheet1
Supplementary Data 3
Cancer driver gene enrichment analysis of provirus-interacting protein-coding host genes identified by RNA-seq and HTS mapping of integration sites
p-values representing cancer driver gene enrichment of host gene subsets
(i) Genic proviruses (41 genes) - RNA-Seq
	Random	Random Para	Expr	Expr Para
TCGA GeneRanker	0.0154	0.0286	0.079	0.0981
AllOnco-G	0.0123	0.0118	0.0592	0.0456
AllOnco	0.037	0.0623	0.113	0.1273
Tamborero	0.0425	0.0047	0.1475	0.0282
Tamborero-H	0.1115	0.0117	0.2631	0.0515
Cancer5000	0.0822	0.0412	0.155	0.0913
Cancer Gene census	0.0576	0.02	0.142	0.0492
Meta-Analysis	0.0029	0.0016	0.0219	0.0111
(ii) All proviruses except genic concordant poly-(A) - premature truncation (65 genes) - RNA-Seq
	Random	Random Para	Expr	Expr Para
TCGA GeneRanker	0.0007	0.0005	0.0015	0.002
AllOnco-G	0.0004	< 1e-05	0.0017	< 1e-05
AllOnco	0.0853	0.018	0.1378	0.0253
Tamborero	0.003	0.0002	0.007	0.0005
Tamborero-H	0.0021	0.0004	0.0048	0.0007
Cancer5000	0.0013	0.0002	0.0029	0.0004
Cancer Gene census	0.0127	0.0004	0.0246	0.0026
Meta-Analysis	0.0004	< 1e-05	0.0006	< 1e-05
(iii) Intergenic proviruses - gene overlap without exon capture (30 genes) – RNA-Seq
	Random	Random Para	Expr	Expr Para
TCGA GeneRanker	0.0006	0.0005	0.0002	0.0001
AllOnco-G	0.0026	0.0003	0.001	0.0001
AllOnco	0.1635	0.0992	0.1232	0.0717
Tamborero	0.0091	0.0017	0.0053	0.0005
Tamborero-H	0.008	0.0015	0.0046	0.0003
Cancer5000	0.0041	0.0003	0.003	0.0004
Cancer Gene census	0.14	0.0446	0.1139	0.035
Meta-Analysis	0.0015	0.0012	0.0006	0.0004
(iv) All tumor proviruses (82 genes) – RNA-Seq
	Random	Random Para	Expr	Expr Para
TCGA GeneRanker	0.0002	0.0002	0.001	0.0011
AllOnco-G	0.0002	< 1e-05	0.0007	< 1e-05
AllOnco	0.0224	0.0055	0.0598	0.0131
Tamborero	0.0034	0.0003	0.0138	0.0014
Tamborero-H	0.0068	0.0003	0.0199	0.0032
Cancer5000	0.0028	0.0007	0.0097	0.0016
Cancer Gene census	0.0081	0.0011	0.026	0.0032
Meta-Analysis	< 1e-05	< 1e-05	0.0004	< 1e-05
(v) Asymptomatic BLV-infected sheep – AS-enriched RNA libraries (723 genes)
	Random	Random Para	Expr	Expr Para
TCGA GeneRanker	< 1e05	< 1e-05	0.0005	0.0009
AllOnco-G	< 1e-05	< 1e-05	< 1e-05	< 1e-05
AllOnco	< 1e-05	< 1e-05	< 1e-05	< 1e-05
Tamborero	< 1e-05	< 1e-05	0.0035	0.0549
Tamborero-H	< 1e-05	0.0001	0.0216	0.0588
Cancer5000	0.001	0.0007	0.0263	0.0236
Cancer Gene census	< 1e-05	< 1e-05	< 1e-05	< 1e-05
Meta-Analysis	< 1e-05	< 1e-05	< 1e-05	0.0002
(vi) Asymptomatic BLV-infected sheep – Genic hotspots (674 genes) - HTS mapping of proviral integration sites
	Random	Random Para	Expr	Expr Para
TCGA GeneRanker	< 1e-05	< 1e-05	< 1e-05	< 1e-05
AllOnco-G	< 1e-05	< 1e-05	< 1e-05	< 1e-05
AllOnco	< 1e-05	< 1e-05	< 1e-05	< 1e-05
Tamborero	< 1e-05	< 1e-05	0.001	< 1e-05
Tamborero-H	< 1e-05	< 1e-05	0.007	0.0001
Cancer5000	< 1e-05	< 1e-05	0.0032	< 1e-05
Cancer Gene census	< 1e-05	< 1e-05	< 1e-05	< 1e-05
Meta-Analysis	< 1e-05	< 1e-05	0.0003	< 1e-05
Cancer driver enrichment analysis (p-values) of protein-coding host genes interacting with HTLV-1/BLV-dependent transcripts (i-v) or targets of proviral integration hotspots (vi). Interacting host genes (RNA-Seq) used for enrichment analysis were selected according to inclusion criteria defined in Supplementary Table 6. Genes pertaining to tumor samples (82 genes, all tumor proviruses, ATLs and B…
