# Supplementary material for: Cis-perturbation of cancer drivers by the HTLV-1/BLV proviruses is an early determinant of leukemogenesis
Source: Nat Commun. 2017 May 23;8:15264. doi: 10.1038/ncomms15264 (PMC5457497; doi:10.1038/ncomms15264)
Supplement: Supplementary Data 4 — HTLV-1/BLV transcript-interacting host gene list [file ncomms15264-s5.xlsx]

## Sheet: Sheet1
Supplementary Data 4
HTLV-1/BLV transcript-interacting protein-coding host gene list (82 genes) used for cancer driver enrichment analysis
BLV-Bovine
Gene	ENSEMBL ID	Description	CGL	Genomic context
BRCC3	ENSBTAG00000007817	BRCA1/BRCA2-containing complex, subunit 3 [Source:HGNC Symbol;Acc:HGNC:24185]	1	GC
CDX1	ENSBTAG00000012014	Bos taurus caudal type homeobox 1 (CDX1), mRNA. [Source:RefSeq mRNA;Acc:NM_001101947]		ID
DDX10	ENSBTAG00000002382	Bos taurus DEAD (Asp-Glu-Ala-Asp) box polypeptide 10 (DDX10), mRNA. [Source:RefSeq mRNA;Acc:NM_001076881]	3	GD
HUWE1	ENSBTAG00000006122	HECT, UBA and WWE domain containing 1, E3 ubiquitin protein ligase [Source:HGNC Symbol;Acc:HGNC:30892]	2	ID
MSH2	ENSBTAG00000002742	Bos taurus mutS homolog 2, colon cancer, nonpolyposis type 1 (E. coli) (MSH2), mRNA. [Source:RefSeq mRNA;Acc:NM_001034584]	3	GC
MTCP1	ENSBTAG00000007813	Bos taurus mature T-cell proliferation 1 neighbor (MTCP1NB), mRNA. [Source:RefSeq mRNA;Acc:NM_001078151]	3	ID
NAPG	ENSBTAG00000005158	Bos taurus N-ethylmaleimide-sensitive factor attachment protein, gamma (NAPG), mRNA. [Source:RefSeq mRNA;Acc:NM_001046022]		GC
PDGFRB	ENSBTAG00000002804	platelet-derived growth factor receptor, beta polypeptide [Source:HGNC Symbol;Acc:HGNC:8804]	3	IC
PPP1R12C	ENSBTAG00000017847	protein phosphatase 1, regulatory subunit 12C [Source:HGNC Symbol;Acc:HGNC:14947]	1	GD
SEPT11	ENSBTAG00000021372	Bos taurus septin 11 (SEPT11), mRNA. [Source:RefSeq mRNA;Acc:NM_001082447]	1	ID
SPOCK1	ENSBTAG00000003502	Bos taurus sparc/osteonectin, cwcv and kazal-like domains proteoglycan (testican) 1 (SPOCK1). [Source:RefSeq mRNA;Acc:NM_001075500]	1	IC
TCF4	ENSBTAG00000016462	Bos taurus transcription factor 4 (TCF4), mRNA. [Source:RefSeq mRNA;Acc:NM_001034621]	1	GD
TMEM67	ENSBTAG00000044190	Bos taurus transmembrane protein 67 (TMEM67), mRNA. [Source:RefSeq mRNA;Acc:NM_001205299]		IC
TNKS	ENSBTAG00000001463	Bos taurus tankyrase, TRF1-interacting ankyrin-related ADP-ribose polymerase (TNKS), mRNA.		IC
UBE2D3	ENSBTAG00000045753	ubiquitin-conjugating enzyme E2D 3 [Source:HGNC Symbol;Acc:HGNC:12476]	1	ID
BLV-Ovine
Gene	ENSEMBL ID	Description	CGL	Genomic context
ARHGEF4	ENSOARG00000015878	Rho guanine nucleotide exchange factor (GEF) 4 [Source:HGNC Symbol;Acc:HGNC:684]	1	IC
CGGBP1	ENSOARG00000001338	CGG triplet repeat binding protein 1 [Source:HGNC Symbol;Acc:HGNC:1888]		ID
COL22A1	ENSOARG00000004606	collagen, type XXII, alpha 1 [Source:HGNC Symbol;Acc:HGNC:22989]		ID
ELF2	ENSOARG00000014035	E74-like factor 2 (ets domain transcription factor) [Source:HGNC Symbol;Acc:HGNC:3317]		GD
FAM168B	ENSOARG00000015891	family with sequence similarity 168, member B [Source:HGNC Symbol;Acc:HGNC:27016]		GD
FOXR2	ENSOARG00000005555	forkhead box R2 [Source:HGNC Symbol;Acc:HGNC:30469]		ID
GAS6	ENSOARG00000008588	growth arrest-specific 6 [Source:HGNC Symbol;Acc:HGNC:4168]	2	ID
ICA1	ENSOARG00000006046	islet cell autoantigen 1, 69kDa [Source:HGNC Symbol;Acc:HGNC:5343]	1	GD
IRS2	ENSOARG00000005897	insulin receptor substrate 2 [Source:HGNC Symbol;Acc:6126]	2	GC
KLHL14	ENSOARG00000006008	kelch-like family member 14 [Source:HGNC Symbol;Acc:HGNC:29266]		GD
KPNA3	ENSOARG00000008615	karyopherin alpha 3 (importin alpha 4) [Source:HGNC Symbol;Acc:HGNC:6396]		GC
KSR1	ENSOARG00000015860	kinase suppressor of ras 1 [Source:HGNC Symbol;Acc:HGNC:6465]	2	GC
LHPP	ENSOARG00000010316	phospholysine phosphohistidine inorganic pyrophosphate phosphatase [Source:HGNC Symbol;Acc:HGNC:30042]	1	GD
MYCBP2	ENSOARG00000016305	MYC binding protein 2, E3 ubiquitin protein ligase [Source:HGNC Symbol;Acc:HGNC:23386]	2	GC
N4BP2	ENSOARG00000012505	NEDD4 binding protein 2 [Source:HGNC Symbol;Acc:HGNC:29851]	1	GD
NF1	ENSOARG00000014671	neurofibromin 1 [Source:HGNC Symbol;Acc:HGNC:7765]	5	ID
OSBPL8	ENSOARG00000014876	oxysterol binding protein-like 8 [Source:HGNC Symbol;Acc:HGNC:16396]		GC
PRPSAP2	ENSOARG00000018520	phosphoribosyl pyrophosphate synthetase-associated protein 2 [Source:HGNC Symbol;Acc:HGNC:9467]	1	ID
RAPGEF6	ENSOARG00000016418	Rap guanine nucleotide exchange factor (GEF) 6 [Source:HGNC Symbol;Acc:HGNC:20655]		GC
RASA3	ENSOARG00000008722	RAS p21 protein activator 3 [Source:HGNC Symbol;Acc:HGNC:20331]	2	GC
RRAGB	ENSOARG00000005619	Ras-related GTP binding B [Source:HGNC Symbol;Acc:HGNC:19901]		ID
SCAF8	ENSOARG00000004159	SR-related CTD-associated factor 8 [Source:HGNC Symbol;Acc:HGNC:20959]		GC
SNIP1	ENSOARG00000019769	Smad nuclear interacting protein 1 [Source:HGNC Symbol;Acc:HGNC:30587]	1	GD
STARD7	ENSOARG00000013997	StAR-related lipid transfer (START) domain containing 7 [Source:HGNC Symbol;Acc:HGNC:18063]		GC
TOR1AIP2	ENSOARG00000017734	torsin A interacting protein 2 [Source:HGNC Symbol;Acc:HGNC:24055]		GD
UBASH3B	ENSOARG00000018423	ubiquitin associated and SH3 domain containing B [Source:HGNC Symbol;Acc:HGNC:29884]		GD
WDR82	ENSOARG00000005680	WD repeat domain 82 [Source:HGNC Symbol;Acc:HGNC:28826]	1	GC
HTLV-1-Human
Gene	ENSEMBL ID	Description	CGL	Genomic context
CA10	ENSG00000154975	carbonic anhydrase X [Source:HGNC Symbol;Acc:HGNC:1369]	1	ID / IC
CENPQ	ENSG00000031691	centromere protein Q [Source:HGNC Symbol;Acc:HGNC:21347]	1	ID
DNMT3A	ENSG00000119772	DNA (cytosine-5-)-methyltransferase 3 alpha [Source:HGNC Symbol;Acc:HGNC:2978]	5	GC
DSG1	ENSG00000134760	desmoglein 1 [Source:HGNC Symbol;Acc:HGNC:3048]	1	IC
DSG2	ENSG00000046604	desmoglein 2 [Source:HGNC Symbol;Acc:HGNC:3049]	2	GC
DSG4	ENSG00000175065	desmoglein 4 [Source:HGNC Symbol;Acc:HGNC:21307]	1	IC
ELF2	ENSG00000109381	E74-like factor 2 (ets domain transcription factor) [Source:HGNC Symbol;Acc:HGNC:3317]		IC
FARS2	ENSG00000145982	phenylalanyl-tRNA synthetase 2, mitochondrial [Source:HGNC Symbol;Acc:HGNC:21062]	1	ID
GNGT1	ENSG00000127928	guanine nucleotide binding protein (G protein), gamma transducing activity polypeptide 1 [Source:HGNC Symbol;Acc:HGNC:4411]	1	ID
HECTD1	ENSG00000092148	HECT domain containing E3 ubiquitin protein ligase 1 [Source:HGNC Symbol;Acc:HGNC:20157]		GD
IL12A	ENSG00000168811	interleukin 12A [Source:HGNC Symbol;Acc:HGNC:5969]	1	ID
KCND2	ENSG00000184408	potassium channel, voltage gated Shal related subfamily D, member 2 [Source:HGNC Symbol;Acc:HGNC:6238]	1	ID
LCORL	ENSG00000178177	ligand dependent nuclear receptor corepressor-like [Source:HGNC Symbol;Acc:HGNC:30776]		GC
LYRM4	ENSG00000214113	LYR motif containing 4 [Source:HGNC Symbol;Acc:HGNC:21365]		GC
MAST4	ENSG00000069020	microtubule associated serine/threonine kinase family member 4 [Source:HGNC Symbol;Acc:HGNC:19037]	1	GC
MCC	ENSG00000171444	mutated in colorectal cancers [Source:HGNC Symbol;Acc:HGNC:6935]	2	GD
MUT	ENSG00000146085	methylmalonyl CoA mutase [Source:HGNC Symbol;Acc:HGNC:7526]	1	IC
NUMB	ENSG00000133961	numb homolog (Drosophila) [Source:HGNC Symbol;Acc:HGNC:8060]	1	GC
OSBP	ENSG00000110048	oxysterol binding protein [Source:HGNC Symbol;Acc:HGNC:8503]		GC
RBFOX1	ENSG00000078328	RNA binding protein, fox-1 homolog (C. elegans) 1 [Source:HGNC Symbol;Acc:HGNC:18222]		GC / ID
RGCC	ENSG00000102760	regulator of cell cycle [Source:HGNC Symbol;Acc:HGNC:20369]		IC
SEC11C	ENSG00000166562	SEC11 homolog C (S. cerevisiae) [Source:HGNC Symbol;Acc:HGNC:23400]		ID
SMAD2	ENSG00000175387	SMAD family member 2 [Source:HGNC Symbol;Acc:HGNC:6768]	4	IC
SNUPN	ENSG00000169371	snurportin 1 [Source:HGNC Symbol;Acc:HGNC:14245]		GC
SPSB1	ENSG00000171621	splA/ryanodine receptor domain and SOCS box containing 1 [Source:HGNC Symbol;Acc:HGNC:30628]		GD
STK17A	ENSG00000164543	serine/threonine kinase 17a [Source:HGNC Symbol;Acc:HGNC:11395]	1	GD
STK31	ENSG00000196335	serine/threonine kinase 31 [Source:HGNC Symbol;Acc:HGNC:11407]	1	IC
STX5	ENSG00000162236	syntaxin 5 [Source:HGNC Symbol;Acc:HGNC:11440]	1	GD
TLE4	ENSG00000106829	transducin-like enhancer of split 4 [Source:HGNC Symbol;Acc:HGNC:11840]	1	ID
TLR9	ENSG00000239732	toll like receptor 9 [Source:HGNC Symbol;Acc:HGNC:15633]	1	IC
TMEM67	ENSG00000164953	transmembrane protein 67 [Source:HGNC Symbol;Acc:HGNC:28396]		ID
TMSB15B	ENSG00000158427	thymosin beta 15B [Source:HGNC Symbol;Acc:HGNC:28612]	1	ID
TRNAU1AP	ENSG00000180098	tRNA selenocysteine 1 associated protein 1 [Source:HGNC Symbol;Acc:HGNC:30813]		GC
VPS39	ENSG00000166887	vacuolar protein sorting 39 homolog (S. cerevisiae) [Source:HGNC Symbol;Acc:HGNC:20593]		GD
Host genes interacting with HTLV-1/BLV-dependent hybrid transcripts in tumors were identified as described in Supplementary Tables 3 and 7. The protein-coding subset (82 host genes: 15 bovine, 31 ovine and 36 human genes; comprising 74 unique genes: 15 bovine, 26 ovine and 33 human genes) of the entire list was used for cancer driver enrichment analysis. The table reports: gene symbol, ENSEMBL id…
