# Supplementary material for: Cis-perturbation of cancer drivers by the HTLV-1/BLV proviruses is an early determinant of leukemogenesis
Source: Nat Commun. 2017 May 23;8:15264. doi: 10.1038/ncomms15264 (PMC5457497; doi:10.1038/ncomms15264)
Supplement: Supplementary Data 5 — Primers and probes [file ncomms15264-s6.xlsx]

## Sheet: Sheet1
Supplementary Data 5
Primers and probes used for proviral load quantification, RT-PCR validation of virus-host chimeric transcripts, identification of BLV antisense-host fusions in asymptomatic sheep, and high-throughput sequencing integration mapping
a. Proviral load quantification
		Forward primer (5’→3’) and coordinates			Probes and coordinates			Reverse Primer (5’→ 3’) and coordinates
BLV		TAGCCATCAGAGACTCACCT			TCTGGAGCAAGATCAGCAACGCTT			ACCACAGAGGCCACATTAAG
		BLV_YR2:5806-5825			BLV_YR2:5839-5862			BLV_YR2:5897-5916
RPS39		CCCTGTGCCTCTCTTTGTC			TTCTGGTCTCAGGGAAACTTGCTGG			TGGATGTTGGTATTGGGTGG
		BosTau6 chr18:63386124-63386143			BosTau6 chr18:63386185-63386209			BosTau6 chr18:63386248-63386267
HTLV-1		CAAACCGTCAAGCACAGCTT			TTCCCAGGGTTTGGACAGAGTCTTCT			TCTCCAAACACGTAGACTGGGT
		HTLV-1 AKT:7141-7160			HTLV-1 AKT:7308-7333			HTLV-1 AKT:7342-7363
ALB		GCTGTCATCTCTTGTGGGCTGT			CCTGTCATGCCCACACAAATCTCTCC			AAACTCATGGGAGCTGCTGGTT
		hg19-chr4:74284554-74284575			hg19-chr4:74284611-74284636			hg19-chr4:74284673-74284694
b. Validation of BLV-host chimeric transcripts
Primer ID				Sequence (5’→ 3’)		Primer coordinates (first base) according to viral (forward) and host (reverse) reference genomes
Forward (BLV)
BLV_AS1_F				GACAGGGCCGGCATTTTATT			BLV:8366
BLV_AS1_YR2				CTTCTGGTGCCGCTAACTC			BLV:8386
Reverse (host genome)
OAR_YR2_ELF2_Exon3_R				GCTTCAGCAGCTTCAATTGTC			OAR-chr17:18216383
OAR_M2531_Intron_1_R				TCATAACTAGGCTCAAACACATCT			OAR-chr10:52862550
OAR_M28_Exon2_R				GCTCCTGATACACCTGCACT			OAR-chr11:33833459
BTA_LB120_Exon2_R				AACACACAGGATGTTGAAACAGA			BTA-chr6:93581606
c. High-throughput identification of BLV antisense-host fusions in asymptomatic sheep
Next-R oligodT	5’-GTCTCGTGGGCTCGGAGATGTGTATAAGAGACAGTTTTTTTTTTTTTTTTTV-3’
LTR1	5’-GTGGTTTGCCTTACCTGACC-3’
Nex-Rs	5’-GTCTCGTGGGCTCGGAGAT-3’
LTR2	5’-AGGGTCTCAGGAGGAGAACG-3’
Nex-F	5’-TCGTCGGCAGCGTCAGATGTGTATAAGAGACAGT-3’
	(region of complementary between Nex-F and Nex-R is in bold)
Nex-R	5-/5Phos/CTGTCTCTTATACACATCTCCGAGCCCACGAGAC-3’
	(region of complementary between Nex-F and Nex-R is in bold)
d. High-throughput sequencing integration mapping and measure of clonal abundance
Linker-Upper			5’-/5Phos/GATCGGAAGAGCGAAAAAAAAAAAAA-3'
Linker-Bottom			5'-TCATGATCAATGGGACGATCAGTCTCGTGGGCTCGGAGATGTGTATAAGAG
			ACAGNNNNNNNNCGCTCTTCCGATCT-3'
HTLV-5'END			5’-GGGCCCTGACCTTTTCAGAC-3’
HTLV-3'END			5’-CCACCCCTTTCCCTTTCATT-3’
BLV-5'END			5’-GCAGCTGACGTCTCTGTCTG-3’
BLV-3'END			5’-AGCTCTATCTCCGGTCCTCT-3’
Link-PCR2			5’-GTCTCGTGGGCTCGGAGAT3’
HTLV-5'END-PCR2			5’TCGTCGGCAGCGTCAGATGTGTATAAGAGACAGNNNNNNNGGGATATTTGGGGCTCATGG-3’
HTLV-3'END-PCR2			5’TCGTCGGCAGCGTCAGATGTGTATAAGAGACAGNNNNNNNGACAGCCCATCCTATAGCACTC-3’
BLV-5'END-PCR2			5’TCGTCGGCAGCGTCAGATGTGTATAAGAGACAGNNNNNNNGGCTCCTAGGTCGGCATGAT-3’
BLV-3'END-PCR2			5’TCGTCGGCAGCGTCAGATGTGTATAAGAGACAGNNNNNNNCTAGCGGCCAGGAGAGACC-3’
